# Supplementary material for: A Silicone Resin Coating with Water-Repellency and Anti-Fouling Properties for Wood Protection
Source: Polymers (Basel). 2022 Jul 28;14(15):3062. doi: 10.3390/polym14153062 (PMC9370440; doi:10.3390/polym14153062)
Supplement: Supplementary file 1 [file polymers-14-03062-s001.zip]

Archive with 1 entries (1 files):
- polymers-1807214-Supplementary materials.pdf
